# Supplementary material for: Biosynthesis, Characterization, and Augmented Anticancer Activity of ZrO2 Doped ZnO/rGO Nanocomposite
Source: J Funct Biomater. 2023 Jan 9;14(1):38. doi: 10.3390/jfb14010038 (PMC9861721; doi:10.3390/jfb14010038)
Supplement: Supplementary file 1 [file jfb-14-00038-s001.zip]

Archive with 1 entries (1 files):
- jfb-2046589-supplementary.pdf
